# Supplementary material for: Impact of nanoparticle surface functionalization on the protein corona and cellular adhesion, uptake and transport
Source: J Nanobiotechnology. 2018 Sep 15;16:70. doi: 10.1186/s12951-018-0394-6 (PMC6138932; doi:10.1186/s12951-018-0394-6)
Supplement: Supplementary file 2 — Additional file 2: Table S1. The list of identified PSNPs corona proteins using LC-MS/MS after 10 and/or 30 min incubation in DMEM+. [file 12951_2018_394_MOESM2_ESM.xlsx]

## Sheet: Table S1_title
Table S1: The list of identified PSNPs corona proteins using LC-MS/MS after 10 and/or 30 min incubation in DMEM+

## Sheet: Table S1
Protein name	Entry	Annotation/Cluster	50nm (-SM) PSNP		50nm (-CM) PSNP		50nm (-CP) PSNP		200nm (-CP) PSNP
			molecules/ particle	molecules / Cluster	molecules/ particle	molecules / Cluster	molecules/ particle	molecules / Cluster	molecules/ particle	molecules / Cluster
Alpha-1-acid glycoprotein	ORM1	Acute Phase	2.26909	148.562	4.96883	219.633	4.65601	191.745	11.4133	2285.49
Alpha-1-antiproteinase	SERPINA1	Acute Phase	140.117		205.069		173.746		2037.72
Alpha-2-antiplasmin	SERPINF2	Acute Phase	5.72571		8.74861		12.647		221.784
Heat shock protein HSP 90-alpha	HSP90AA1	Acute Phase	0.271019		0.406535		0.472956		6.47455
78 kDa glucose-regulated protein	HSPA5	Acute Phase	0.133005		0.289652		0.04692		4.50961
Heat shock-related 70 kDa protein 2	HSPA2	Acute Phase	0.0469182		0.149819		0.176233		3.58839
Apolipoprotein A-I	APOA1	Apolipoproteins	22.8952	177.496	52.1057	762.474	19.0881	217.692	536.391	4814.62
Apolipoprotein A-II	APOA2	Apolipoproteins	29.4477		434.126		21.3612		502.906
Apolipoprotein A-IV	APOA4	Apolipoproteins	0.305425		1.28253		0.518144		19.6188
Apolipoprotein C-III	APOC3	Apolipoproteins	1.60032		7.43193		6.12177		80.0622
Apolipoprotein D	APOD	Apolipoproteins	9.6654		15.953		12.6174		110.337
Apolipoprotein E	APOE	Apolipoproteins	7.84329		12.6245		11.557		320.536
Beta-2-glycoprotein 1	APOH	Apolipoproteins	80.8029		197.907		115.987		2731.23
Clusterin	CLU	Apolipoproteins	24.9359		41.0435		30.4417		513.542
Protein AMBP	AMBP	Binding	41.767	124.455	84.9661	248.309	57.3016	189.321	1457.9	4704.45
Inter-alpha-trypsin inhibitor heavy chain H1	ITIH1	Binding	9.2356		18.6041		11.5601		327.91
Inter-alpha-trypsin inhibitor heavy chain H3	ITIH3	Binding	28.4199		50.0949		43.0475		903.052
Insulin-like growth factor-binding protein 2	IGFBP2	Binding	12.572		26.3923		21.327		830.575
Insulin-like growth factor-binding protein 5	IGFBP5	Binding	0.192217		0.17554		0.142152		9.31404
Cofilin-1	CFL1	Binding	2.81396		5.36521		5.23703		78.0247
Fibronectin	FN1	Binding	1.93969		4.7555		2.90849		103.742
Follistatin-related protein 1	FSTL1	Binding	0.0248239		0.0751829		0.0393604		0.100661
Galectin-1	LGALS1	Binding	1.01318		0.677843		0.628839		11.5318
Gelsolin	GSN	Binding	20.0038		43.9559		35.8234		785.753
Leukocyte cell-derived chemotaxin-2	LECT2	Binding	0.108557		0.87774		0.287016		20.1356
Mannose-binding protein C	MBL	Binding	0.311814		0.286674		0.68909		4.78106
Myosin light polypeptide 6	MYL6	Binding	1.063		1.42497		1.44421		25.9177
N-acetylglucosamine-1-phosphotransferase subunit gamma	GNPTG	Binding	0.451901		0.256856		0.731624		10.4396
Profilin-1	PFN1	Binding	3.9999		9.08079		6.83816		113.794
Rab GDP dissociation inhibitor alpha	GDI1	Binding	0.0218706		0.0651302		0.018993		0.990212
Rho GDP-dissociation inhibitor 1	ARHGDIA	Binding	0.337071		0.957293		0.867659		10.2812
Rho GDP-dissociation inhibitor 2	ARHGDIB	Binding	0.0359767		0.118796		0.188812		4.84679
Serpin H1	SERPINH1	Binding	0.0605968		0.0981491		0.0963218		2.85879
Ubiquitin-conjugating enzyme E2 variant 2	UBE2V2	Binding	1.12518e-05		1.12518e-05		0.0315649		0.000180266
WD repeat-containing protein 1	WDR1	Binding	0.0818041		0.0805532		0.112398		2.50074
Coactosin-like protein	COTL1	Coagulation	0.420509	42.0028	0.0599129	97.8127	1.24585	84.3054	1.01523	1696.81
Coagulation factor IX	F9	Coagulation	1.62294		3.94617		3.50822		114.149
Coagulation factor V	F5	Coagulation	1.68042		2.5601		2.01041		52.99
Coagulation factor X	F10	Coagulation	1.90108		3.44352		2.86746		66.3805
Coagulation factor XI	F11	Coagulation	0.107355		0.428655		0.0785288		9.00327
Coagulation factor XII	F12	Coagulation	1.23169		6.12933		4.52396		172.909
Antithrombin-III	SERPINC1	Coagulation	5.78618		12.7584		11.0065		236.084
Plasma kallikrein	KLKB1	Coagulation	0.429366		1.87244		0.70633		28.4542
Vitamin K-dependent protein S	PROS1	Coagulation	0.451473		0.591323		0.849094		23.1022
Vitamin K-dependent protein Z	PROZ	Coagulation	0.0300964		0.0596424		1.12518e-05		1.82313
Thrombospondin-2	THBS2	Coagulation	1.12518e-05		1.12518e-05		1.12518e-05		0.171507
Thrombospondin-4	THBS4	Coagulation	1.81475		3.76444		2.14455		79.1927
Alpha-2-macroglobulin	A2M	Coagulation	26.0471		61.5937		54.4416		879.029
Hyaluronan-binding protein 2	HABP2	Coagulation	0.479795		0.60507		0.922842		32.5041
Complement C1q subcomponent subunit A	C1QA	Complement system	0.265291	8.12847	0.601486	35.9513	0.742798	26.0465	11.4914	606.984
Complement C1q subcomponent subunit B	C1QB	Complement system	0.0551755		0.362995		0.128952		7.89782
Complement C1s subcomponent	C1S	Complement system	0.104354		0.400296		0.0736939		6.80984
Complement component C6	C6	Complement system	0.00968375		0.115021		0.0303302		1.841
Complement component C9	C9	Complement system	2.80603		5.2526		4.95763		83.2203
Complement factor D	CFD	Complement system	1.96178		6.12373		3.07323		53.6808
Plasma serine protease inhibitor	SERPINA5	Complement system	2.92615		23.0951		17.0399		442.042
Lumican	LUM	Tissue Leakage	6.77637	7.09372	22.2814	26.8566	8.63131	10.8783	331.61	412.233
Keratin, type II cytoskeletal 79	KRT79	Tissue Leakage	0.0293829		1.12518e-05		0.0789226		0.000180266
Actin, alpha skeletal muscle	ACTA1	Tissue Leakage	0.287949		4.5751		2.16808		80.6225
Histone H1.2	HIST1H1C	Tissue Leakage	1.12518e-05		1.12518e-05		1.12518e-05		0.000180266
Collagen alpha-1(I) chain	COL1A1	Other Plasma components	0.119285	1749.44	0.29401	2536.24	0.241158	1941.31	7.64783	44502.3
Collagen alpha-2(I) chain	COL1A2	Other Plasma components	0.0638165		0.199917		0.145051		3.84458
Cadherin-5	CDH5	Other Plasma components	0.601067		1.16684		0.833207		24.5682
Cadherin-6	CDH6	Other Plasma components	0.0277932		0.0142376		0.0339573		0.00818261
Cathelicidin-1	CATHL1	Other Plasma components	3.45754		6.02296		5.04893		144.941
Cathelicidin-4	CATHL4	Other Plasma components	0.874876		1.89808		1.71885		70.8434
Cathepsin L1	CTSL	Other Plasma components	0.169495		0.266826		0.25765		0.969851
Cathepsin Z	CTSZ	Other Plasma components	1.08616		0.842268		1.10183		16.7999
Acidic mammalian chitinase	CHIA	Other Plasma components	2.85011		7.00491		4.31555		113.237
Alpha-2-HS-glycoprotein	AHSG	Other Plasma components	846.241		945.138		802.278		20126.4
Transthyretin	TTR	Other Plasma components	8.29263		12.1082		6.11262		261.444
Alpha-1B-glycoprotein	A1BG	Other Plasma components	73.1458		125.109		107.823		2010.02
Cation-independent mannose-6-phosphate receptor	IGF2R	Other Plasma components	0.266785		0.594633		0.252104		6.9839
Insulin-like growth factor I	IGF1	Other Plasma components	1.46923		2.66592		1.56117		163.029
Insulin-like growth factor II	IGF2	Other Plasma components	18.0644		21.1093		21.7956		367.39
Insulin-like growth factor-binding protein 3	IGFBP3	Other Plasma components	0.939708		1.99889		2.02006		69.3537
Insulin-like growth factor-binding protein 4	IGFBP4	Other Plasma components	2.08119		4.12321		2.45337		226.555
Insulin-like growth factor-binding protein 6	IGFBP6	Other Plasma components	2.25274		0.743295		1.60434		16.0005
Pigment epithelium-derived factor	SERPINF1	Other Plasma components	38.183		62.8391		47.6496		1218.4
Selenoprotein P	SELENOP	Other Plasma components	0.253015		0.56764		0.603913		17.205
Hemoglobin fetal subunit beta	LOC781674	Other Plasma components	173.764		405.727		279.391		4917.95
Hemoglobin subunit alpha	HBA	Other Plasma components	203.544		332.238		192.547		4190.55
Hemoglobin subunit beta	HBB	Other Plasma components	7.60802		23.9621		13.5393		167.819
Secreted phosphoprotein 24	SPP2	Other Plasma components	0.373531		0.87881		0.263879		17.0067
Hemopexin	HPX	Other Plasma components	4.15035		8.63646		5.25716		127.117
Hepatocyte growth factor-like protein	MST1	Other Plasma components	0.517962		1.17852		0.852236		34.3932
14-3-3 protein beta/alpha	YWHAB	Other Plasma components	0.3223		0.350623		0.477651		7.79694
14-3-3 protein epsilon	YWHAE	Other Plasma components	0.213345		0.582753		0.443217		8.14645
14-3-3 protein theta	YWHAQ	Other Plasma components	0.121617		0.231986		0.187953		1.65665
14-3-3 protein zeta/delta	YWHAZ	Other Plasma components	1.29016		3.07177		2.06272		557.201
Adenosylhomocysteinase	AHCY	Other Plasma components	0.472077		1.03461		0.831609		12.9959
Adenylyl cyclase-associated protein 1	CAP1	Other Plasma components	0.670872		1.42933		0.917173		29.0108
Alkaline phosphatase, tissue-nonspecific isozyme	ALPL	Other Plasma components	0.0413598		0.0127393		0.0155613		0.363433
Alpha-enolase	ENO1	Other Plasma components	1.34587		2.5621		2.97324		36.8066
Alpha-fetoprotein	AFP	Other Plasma components	49.777		105.466		86.1978		1618.17
Angiogenin-1	ANG1	Other Plasma components	0.407691		0.317633		0.133343		25.9039
Beta-1,4-galactosyltransferase 1	B4GALT1	Other Plasma components	0.106667		0.127535		0.0267188		1.09453
Beta-1,4-glucuronyltransferase 1	B4GAT1	Other Plasma components	0.115947		0.417222		0.137093		5.74419
Beta-2-microglobulin	B2M	Other Plasma components	1.97701		0.0202008		0.167769		69.0218
Beta-lactoglobulin	LGB	Other Plasma components	1.12518e-05		1.12518e-05		1.12518e-05		0.000180266
Brain acid soluble protein 1	BASP1	Other Plasma components	0.103724		0.281884		0.838831		8.98977
Brain ribonuclease	BRN	Other Plasma components	0.47429		1.0764		0.431797		41.3746
Carbonic anhydrase 2	CA2	Other Plasma components	1.12518e-05		1.12518e-05		1.12518e-05		0.000180266
Carboxypeptidase B2	CPB2	Other Plasma components	0.663978		1.06288		0.688471		12.7401
Carboxypeptidase N catalytic chain	CPN1	Other Plasma components	1.4929		4.64276		1.64636		75.6465
Cartilage oligomeric matrix protein	COMP	Other Plasma components	4.92685		10.3397		8.60622		262.24
Cationic trypsin	LOC780933	Other Plasma components	65.8498		80.5128		40.376		530.788
Chloride intracellular channel protein 1	CLIC1	Other Plasma components	0.0419509		0.0917461		0.22992		2.75039
Collectin-11	COLEC11	Other Plasma components	0.496324		0.895895		0.741619		14.6823
Collectin-43	CL43	Other Plasma components	1.13018		1.52291		1.45861		43.1171
Conglutinin	CGN1	Other Plasma components	0.111577		0.170973		0.144234		9.41552
Contactin-1	CNTN1	Other Plasma components	0.139775		0.175183		0.220795		5.47847
Coronin-1A	CORO1A	Other Plasma components	0.123528		0.236445		0.142722		4.51537
Corticosteroid-binding globulin	SERPINA6	Other Plasma components	4.43426		7.76452		7.82412		111.736
Creatine kinase M-type	CKM	Other Plasma components	1.12518e-05		1.12518e-05		1.12518e-05		0.101438
Cystatin-C	CST3	Other Plasma components	7.16856		6.87086		11.9201		274.363
Dermokine	DMKN	Other Plasma components	0.094143		0.0681369		0.0723875		3.11451
Differentially expressed in FDCP 8 homolog	DEF8	Other Plasma components	0.269712		0.692924		0.693097		10.1527
Dihydrodiol dehydrogenase 3	LOC100337056	Other Plasma components	0.116436		0.195119		0.0907584		0.340878
Elongation factor 1-alpha 1	EEF1A1	Other Plasma components	0.44487		1.52807		0.622355		26.8131
Fermitin family homolog 3	FERMT3	Other Plasma components	0.259781		0.548867		0.557559		5.92895
Fetuin-B	FETUB	Other Plasma components	152.179		240.992		191.482		4394.18
Fibromodulin	FMOD	Other Plasma components	0.765456		1.33364		1.42404		17.9601
Flavin reductase (NADPH)	BLVRB	Other Plasma components	0.756909		1.00092		1.07459		5.58243
Fructose-bisphosphate aldolase B	ALDOB	Other Plasma components	0.0953797		0.389068		0.103059		3.65596
Glucose-6-phosphate isomerase	GPI	Other Plasma components	0.0624309		0.240261		0.217671		0.816303
Glutathione S-transferase A1	GSTA1	Other Plasma components	0.195958		0.516076		0.397733		16.1648
Glutathione S-transferase P	GSTP1	Other Plasma components	0.144171		0.223281		0.219417		0.930859
Glyceraldehyde-3-phosphate dehydrogenase	GAPDH	Other Plasma components	2.48328		7.84648		4.89807		103.929
Integrin-linked protein kinase	ILK	Other Plasma components	0.0449871		0.0972139		0.0518359		2.68562
L-lactate dehydrogenase A chain	LDHA	Other Plasma components	0.432116		0.939945		0.399008		20.6668
L-lactate dehydrogenase B chain	LDHB	Other Plasma components	1.63607		1.80762		3.35245		43.5311
Matrix Gla protein	MGP	Other Plasma components	1.12829		0.81074		1.46209		3.48609
Metallothionein-2	MT2	Other Plasma components	0.00689348		0.00148589		0.00684717		0.210746
Metallothionein-I, hippocampal	MT1	Other Plasma components	0.30583		0.0362704		0.360777		2.12014
Mimecan	OGN	Other Plasma components	0.364183		0.709886		0.882808		5.97812
Moesin	MSN	Other Plasma components	0.18862		0.293846		0.482341		3.3469
Monocyte differentiation antigen CD14	CD14	Other Plasma components	0.688202		0.88131		0.456099		11.8422
Myristoylated alanine-rich C-kinase substrate	MARCKS	Other Plasma components	0.0239082		0.0706007		0.0337328		5.07436
Na(+)/H(+) exchange regulatory cofactor NHE-RF1	SLC9A3R1	Other Plasma components	0.017599		0.0460543		0.0300153		3.13789
Neural cell adhesion molecule 1	NCAM1	Other Plasma components	0.0422514		0.0809016		0.088086		1.65385
Nucleobindin-1	NUCB1	Other Plasma components	0.0631654		0.200108		0.14307		2.66667
Peptidyl-prolyl cis-trans isomerase A	PPIA	Other Plasma components	5.69078		14.6101		7.65933		126.436
Peroxiredoxin-6	PRDX6	Other Plasma components	0.605443		1.0378		0.802157		19.4751
Phosphatidylethanolamine-binding protein 1	PEBP1	Other Plasma components	0.503614		1.15563		0.917751		22.0066
Phosphoglycerate kinase 1	PGK1	Other Plasma components	0.434998		0.693106		0.448522		13.2666
Phosphoglycerate mutase 1	PGAM1	Other Plasma components	0.160932		0.128325		0.169136		4.98218
Phosphoglycerate mutase 2	PGAM2	Other Plasma components	0.0675185		0.0670522		0.0509189		0.191277
Prolyl endopeptidase FAP	FAP	Other Plasma components	0.0582226		0.133464		0.102382		3.19791
Protein disulfide-isomerase A3	PDIA3	Other Plasma components	0.0189956		0.0367699		0.029774		0.47845
Protein-lysine 6-oxidase	LOX	Other Plasma components	1.07088		1.87986		1.39683		15.2899
Ras suppressor protein 1	RSU1	Other Plasma components	0.116131		0.31568		0.0784846		6.2975
Ras-related protein Rap-1b	RAP1B	Other Plasma components	0.950122		1.94739		1.30712		23.0079
Regakine-1	LOC504773	Other Plasma components	24.5468		16.0464		18.8673		493.906
Regulator of G-protein signaling 10	RGS10	Other Plasma components	0.0266408		0.0165324		0.0557319		0.713201
Retinol-binding protein 4	RBP4	Other Plasma components	1.6508		0.548871		1.63026		4.86021
Ribonuclease 4	RNASE4	Other Plasma components	2.80362		2.72066		2.53415		69.7046
Spleen trypsin inhibitor I	LOC404103	Other Plasma components	0.53134		2.01614		1.55218		72.3594
Stress-induced-phosphoprotein 1	STIP1	Other Plasma components	0.0160477		0.0311851		0.0592617		0.219932
Suprabasin	SBSN	Other Plasma components	0.0476468		0.00768392		0.0965131		0.200684
Tetranectin	CLEC3B	Other Plasma components	2.08108		11.7984		5.92492		393.588
Thymosin beta-4	TMSB4	Other Plasma components	1.12518e-05		1.12518e-05		1.12518e-05		0.000180266
Thyroglobulin	TG	Other Plasma components	0.0987388		0.228718		0.144319		4.17643
Thyroxine-binding globulin	SERPINA7	Other Plasma components	4.52177		11.002		9.20081		158.743
Transgelin-2	TAGLN2	Other Plasma components	4.34451		6.71977		6.20491		214.896
Transketolase	TKT	Other Plasma components	0.0390366		0.0573843		0.1078		1.60943
Triosephosphate isomerase	TPI1	Other Plasma components	0.563041		0.561122		0.870322		11.2472
Tropomyosin alpha-3 chain	TPM3	Other Plasma components	0.98613		1.40055		1.43829		28.7474
Tubulin beta-5 chain	TUBB5	Other Plasma components	0.143512		0.352954		0.301027		4.1455
Tyrosine-protein kinase receptor Tie-1	TIE1	Other Plasma components	0.0651293		0.187322		0.0768804		3.74002
Vasodilator-stimulated phosphoprotein	VASP	Other Plasma components	0.0306672		0.325561		0.069252		14.2634
Vimentin	VIM	Other Plasma components	0.0392907		0.0659799		0.0730646		2.20197
